# Supplementary material for: ATF5‐Dependent GDF15 Expression Mediates Anesthesia‐Induced Neuroprotection Against Stroke
Source: Adv Sci (Weinh). 2025 Nov 26;13(3):e17086. doi: 10.1002/advs.202417086 (PMC12806220; doi:10.1002/advs.202417086)
Supplement: Supplementary file 4 — Supplemental Table 1 [file ADVS-13-e17086-s001.xlsx]

## Sheet: non infarction area
Gene list of Figure 1G, genes with increased expression are marked in red
	log2(FC)	_log10(p value)	_LOG10(p value)up	_LOG10(p value)down
Tspo	0.044495	0.83654
Slc25a20	0.150955	1.01818
Slc25a27	0.386531	1.15739
Slc25a2	0.726672	0.467628
Ucp3	0.40992	0.18876
Slc25a1	0.235074	1.24336
Aifm2	0.245083	0.878769
Slc25a37	0.436671	1.00922
Slc25a24	0.330135	0.802168
Bnip3	0.347996	1.06803
Ucp1	0.438423	0.169091
Hsp90aa1	0.399749	0.932557
Bak1	0.645851	0.292515
Trp53	0.421954	0.598083
Slc25a10	0.265588	0.706416
Tomm20	0.419247	0.464833
Slc25a12	0.825666	0.839832
Cdkn2a	0.376773	0.490529
Slc25a4	0.753343	0.532688
Slc25a19	0.258416	1.27819
Slc25a30	0.408341	0.397397
Slc25a15	0.337037	0.679646
Fis1	0.59415	0.02077
Sod1	0.514073	0.193752
Timm8b	0.384006	0.452102
Rhot2	0.589938	0.010328
Bcl2l1	0.842627	1.27165
Opa1	0.574924	0.021363
Rhot1	0.350868	0.941954
Timm9	0.233127	0.912219
Timm44	0.459928	0.217599
Mipep	0.249905	1.10237
Tomm22	0.516968	0.146545
Uxt	0.33948	0.600499
Dnm1l	0.223166	1.28651
Mfn2	0.479543	0.29921
Sod2	0.380234	0.464833
Cpt2	0.529202	0.004365
Mtx2	0.560182	0.053155
Timm50	0.469631	0.260269
Immp1l	-0.22055	1.26761
Slc25a21	0.233787	0.661145
Sfn	0.341824	0.78199
Bid	0.414731	0.163866
Timm8a1	0.301289	0.567993
Timm23	0.309085	0.482013
Cox18	0.142952	1.07831
Dnajc19	0.212963	0.774432
Cpt1b	0.55282	0.464833
Tomm70a	0.380602	0.755228
Cox10	0.499549	0.223444
Slc25a31	0.10987	0.270997
Tomm40l	-0.22473	1.21825
Slc25a25	0.254264	1.4698
Timm17a	0.315333	1.82681
Timm17b	0.096467	1.74958
Timm10b	0.118907	1.38722
Timm22	-0.12279	1.96257
Immp2l	0.059303	3.22185
Slc25a22	0.150468	1.54363
Hspd1	0.213713	2.88606
Sh3glb1	0.323408	1.40121
Bcl2	0.024663	2.95861
Slc25a3	0.281799	1.87615
Nefl	0.276194	3.39794
Aip	0.186375	1.48413
Tomm34	0.279339	1.69037
Bbc3	-0.17084	1.54363
Tomm40	0.165693	2.05061
Grpel1	-0.13405	2.05061
Timm10	-0.61372	3.69897
Slc25a14	-0.13674	2.05552
Slc25a16	0.991158	1.67985
Taz	-0.16355	1.6925
Slc25a17	-0.08788	1.38722
Stard3	-0.12458	2.29243
Slc25a23	-0.0534	1.5817
Mfn1	-0.30491	2.85387
Slc25a5	-0.4354	1.54363
Lrpprc	-0.53372	2.48149
Msto1	-0.38427	1.52578
Ucp2	1.51698		1.54363
Slc25a13	2.61326		3.69897
Pmaip1	2.1817		3.04576

## Sheet: penumbra area
Gene list of Figure 1G, genes with increased expression are marked in red
	log2(FC)	_log10(p value)	_LOG10(p value)up	_LOG10(p value)down
Taz	0.368596	0.34756
Msto1	0.369783	0.977984
Tspo	0.377246	0.234331
Mfn1	0.429929	0.560036
Slc25a14	0.454305	0.22856
Lrpprc	0.478058	0.450261
Cdkn2a	0.570769	0.022551
Timm50	0.593688	0.020088
Cox18	0.618981	0.062532
Slc25a31	0.621313	0.464833
Uxt	0.632774	0.104854
Mipep	0.70514	0.052713
Timm9	0.719019	0.244506
Rhot1	0.723059	0.282746
Slc25a5	0.730573	0.333108
Slc25a19	0.73343	0.254613
Slc25a23	0.7582	0.642828
Tomm40l	0.791045	0.466864
Slc25a27	0.798876	0.372532
Dnm1l	0.837424	0.288783
Slc25a12	0.857784	0.707522
Cpt1b	0.871101	0.584693
Timm10	0.889147	0.80799
Slc25a15	0.897388	0.313632
Trp53	0.904524	1.13253
Timm8b	0.912344	0.464833
Slc25a1	0.919066	0.827105
Ucp3	0.922557	1.16749
Aifm2	0.924543	0.955852
Slc25a22	0.92868	0.65443
Sod2	0.932086	0.69897
Mfn2	0.933579	0.69897
Aip	0.934592	1.23433
Tomm40	0.944794	0.701584
Bbc3	0.954157	0.313632
Opa1	0.956913	0.933674
Slc25a21	0.958494	1.12843
Tomm22	0.959483	0.69897
Mtx2	0.976649	1.13847
Sod1	0.983	0.69897
Timm17b	0.991905	1.13194
Bnip3	0.994949	1.13906
Immp2l	1.00643	0.688034
Slc25a4	1.00728	0.844968
Sh3glb1	1.04626	1.057
Fis1	1.0962	0.941954
Timm44	1.10853	0.917574
Tomm34	1.11278	1.13966
Slc25a24	1.19592	1.24718
Bcl2	1.20532	0.740645
Nefl	1.25321	1.24185
Sfn	1.26329	0.825068
Hsp90aa1	1.34361	1.18442
Slc25a37	1.44355	1.26761
Slc25a2	1.44763	1.04576
Cpt2	-0.99291	1.70996
Immp1l	0.237762	1.86967
Slc25a17	0.851881	1.57187
Stard3	0.847245	1.54363
Dnajc19	0.829009	1.34103
Tomm70a	0.900397	2.39794
Slc25a25	2.58495		1.73993
Slc25a20	1.29412		1.92082
Timm17a	1.26069		1.62342
Timm10b	1.90387		3.30103
Ucp2	1.58703		2.95861
Timm22	1.40108		2.05061
Hspd1	2.03114		3.39794
Slc25a3	1.1605		1.52143
Ucp1	2.8517		1.39577
Bak1	1.91957		1.85699
Slc25a10	1.07237		1.6038
Tomm20	1.24238		1.65758
Grpel1	1.27429		1.54363
Slc25a13	2.10098		3.30103
Slc25a30	1.41065		1.54363
Slc25a16	1.22517		1.43063
Rhot2	1.36738		1.54363
Bcl2l1	1.11486		1.54363
Bid	1.10064		1.56864
Timm8a1	1.48529		2.13668
Timm23	1.16014		1.83863
Pmaip1	2.51001		2.56864
Cox10	1.42708		2.02228
