# Supplementary material for: ATF5‐Dependent GDF15 Expression Mediates Anesthesia‐Induced Neuroprotection Against Stroke
Source: Adv Sci (Weinh). 2025 Nov 26;13(3):e17086. doi: 10.1002/advs.202417086 (PMC12806220; doi:10.1002/advs.202417086)
Supplement: Supplementary file 5 — Supplemental Table 2 [file ADVS-13-e17086-s004.xlsx]

## Sheet: Sheet1
Gene list of Figure 3C, genes with increased expression are marked in red
	log2(FC)	-log10(p value)	-log10(p value)up	-log10(p value)down
Cox5b	1.77692	0.963976
Uqcr11	1.34966	0.83224
Atp4a	1.28905	0.171342
Cox7a2	0.28284	0.170459
Atp5g1	0.0766161	0.330724
Ndufa5	0.0983433	0.31836
Ndufc1	1.17374	0.759488
Ndufs8	0.627118	0.0331067
Cox11	1.09171	0.692925
Ndufb3	0.945133	0.50381
Atp6v1g3	0.870394	0.42416
Uqcrq	0.790017	0.257576
Oxa1l	1.03519	0.640522
Atp5o	0.926918	0.362958
Ndufv2	0.798227	0.235957
Atp6v0a2	0.718429	0.11211
Ndufb10	1.07184	0.601197
Cox6b1	1.14621	0.991382															ne
Cox8c	1.16736	1.05903
Ndufb6	0.482724	0.0958553
Cox6c	0.815139	0.209382
Ndufa8	0.961965	0.379367
Atp5j	1.15788	0.531166
Sdhd	1.17807	0.808289
Ndufb8	1.19161	0.875754
Ndufs2	1.42034	1.25354
Ndufa3	1.10325	0.751792
Atp6v0d2	0.811542	0.166825
Ppa1	0.665916	0.129337
Cyc1	-0.00320147	0.187492
Cox4i1	1.12939	0.409098
Ndufs6	1.29133	1.1881
Ndufa7	1.1855	1.01519
Ndufs7	0.995824	0.649237
Ndufs3	0.936391	0.426021
Cox7a2l	1.05065	0.808317
Ndufa6	1.28101	0.612954
Atp5c1	1.73933	1.09852
Ndufb5	1.19254	0.498921
Cox7b	0.346399	0.231172
Sdhb	0.795472	0.234198
Cox4i2	0.938257	0.499989
Atp5f1	0.602834	0.0105226
Sdhc	0.768138	0.118196
Cox6a2	1.21406	1.17673
Uqcrfs1	1.07568	0.765041
Ndufab1	1.15842	0.800765
Atp12a	1.25781	0.919573
Atp4b	1.08139	0.712607
Cox5a	1.09257	0.639336
Lhpp	1.07333	0.761512
Ndufs4	1.05476	0.799888
Ndufb7	1.16249	0.987617
Ndufa1	1.27764	1.02317
Sdha	1.34831	0.761428
Atp6v1e2	1.33513	1.24045
Atp5j2	0.351042	0.0926672
Ppa2	1.16359	0.877802
Atp6v1c2	1.10313	0.677824
Atp5b	0.998641	0.389794
Ndufb4	1.0528	0.400064
Atp5a1	1.25979	0.451517
Cox6b2	0.663258	0.0977919
Atp5h	0.958066	0.406761
Atp5g3	1.87071		1.41544
Ndufv1	1.78785		1.88777
Ndufb9	1.79586		1.47277
Ndufa4	1.93659		1.94197
Ndufa2	1.41693		1.32568
Atp5g2	1.48806		1.68638
Ndufv3	1.52622		1.46964
Ndufb2	1.47836		1.77867
Cox8a	1.37179		1.47293
Uqcrh	2.17141		2.23107
Ndufs1	1.30172		1.43655
Cox6a1	1.63168		2.1552
Atp5d	1.81338		1.44629
Bcs1l	1.27585		1.35233
Ndufa11	1.38928		1.43311
Uqcrc2	1.25286		1.36042
Ndufc2	1.33811		1.3672
Ndufa10	1.38095		1.33963
Ndufs5	1.67585		1.53177
