# Supplementary material for: ATF5‐Dependent GDF15 Expression Mediates Anesthesia‐Induced Neuroprotection Against Stroke
Source: Adv Sci (Weinh). 2025 Nov 26;13(3):e17086. doi: 10.1002/advs.202417086 (PMC12806220; doi:10.1002/advs.202417086)
Supplement: Supplementary file 6 — Supplemental Table 3 [file ADVS-13-e17086-s007.xlsx]

## Sheet: Sheet1
Gene list of Figure 3C
	log2(FC)	-log10(p value)	-log10(p value)up	-log10(p value)down
Ndufv1	0.1149	0.246352
Uqcr11	0.140371	0.175213
Ndufb9	0.0873658	0.339913
Atp4a	0.242668	0.304774
Ndufa4	0.0690026	0.764646
Atp5g1	-0.00991246	0.681048
Ndufa5	0.23033	0.343402
Ndufc1	0.32605	0.40454
Ndufs8	0.212769	0.147463
Cox11	0.138735	0.165696
Ndufb3	0.218215	0.136503
Atp6v1g3	0.115652	0.229368
Uqcrq	0.159986	0.0352728
Oxa1l	0.195252	0.0531011
Atp5o	0.175658	0.00124136
Ndufv2	0.192046	0.044424
Atp6v0a2	0.142774	0.156379
Ndufb10	0.128584	0.145053
Cox6b1	0.0476814	0.428292
Cox8c	0.244294	0.3256
Ndufb6	0.109276	0.506349
Cox6c	0.103716	0.543038
Ndufa8	0.152759	0.0801785
Atp5j	-0.0728495	1.27162
Sdhd	0.0481064	0.725647
Ndufb8	0.260802	0.181123
Ndufs2	0.00255993	0.700907
Ndufa3	0.113637	0.21028
Atp6v0d2	0.287403	0.566612
Ppa1	0.254662	0.204271
Cyc1	0.12638	0.270783
Cox4i1	0.0274979	0.554029
Ndufa2	0.133734	0.137722
Atp5g2	0.067658	0.34087
Ndufs6	0.176638	0.00159505
Ndufv3	0.187496	0.0390305
Ndufb2	0.221945	0.15673
Ndufa7	0.124726	0.123139
Ndufs7	0.146671	0.0942005
Ndufs3	0.101855	0.279112
Cox7a2l	-0.0443496	0.829759
Cox8a	0.152377	0.0859729
Ndufa6	0.138292	0.0917621
Atp5c1	0.0860701	0.538567
Ndufb5	0.0849675	0.437153
Cox7b	0.194769	0.0735001
Sdhb	0.127784	0.194235
Uqcrh	0.0794209	0.260396
Cox4i2	0.206096	0.0799084
Nufs1	0.114108	0.236425
Atp5f1	0.33086	0.447449
Sdhc	0.281077	0.72239
Cox6a2	0.138344	0.10167
Uqcrfs1	0.227649	0.285177
Ndufab1	0.259734	0.812229
Atp5d	0.379771	0.918662
Atp12a	-0.0456644	1.18792
Atp4b	0.15617	0.0621781
Cox5a	0.0607593	0.509767
Lhpp	0.253067	0.219491
Bcs1l	0.239483	0.215892
Ndufs4	0.197894	0.0678609
Ndufb7	0.267005	0.267875
Ndufa1	0.199343	0.0900646
Sdha	0.195137	0.159996
Atp6v1e2	0.249902	0.241296
Atp5j2	0.0770859	0.616697
Ppa2	0.050586	0.427325
Atp6v1c2	0.208821	0.0982028
Atp5b	0.170817	0.00884081
Ndufb4	0.0313666	0.933806
Atp5a1	0.420662	0.537418
Ndufa11	0.241101	0.199323
Uqcrc2	0.185723	0.0753413
Ndufc2	0.200497	0.0829669
Cox6b2	0.166156	0.0184272
Atp5h	0.0468315	0.312592
Ndufa10	0.21136	0.117632
Ndufs5	0.21176	0.108046
HSP10	0.322617	0.823263
mtDNA	0.198721	0.126249
LONP1	0.235821	0.369724
ATF5	0.37361	1.26899
HSP60	0.279183	0.71317
CLPP	0.28932	0.871085
CHOP	0.194839	0.078231
Atp5g3	-0.61123	1.4274
Cox5b	-0.394036	2.59256
Cox7a2	0.0104414	1.70833
Cox6a1	0.450462	2.48584
