# Supplementary material for: ATF5‐Dependent GDF15 Expression Mediates Anesthesia‐Induced Neuroprotection Against Stroke
Source: Adv Sci (Weinh). 2025 Nov 26;13(3):e17086. doi: 10.1002/advs.202417086 (PMC12806220; doi:10.1002/advs.202417086)
Supplement: Supplementary file 7 — Supplemental Table 4 [file ADVS-13-e17086-s009.xlsx]

## Sheet: Sheet1
Gene list of Figure 4C, genes with increased expression are marked in red
	log2(FC)	_log10(p value)	_LOG10(p value)up	_LOG10(p value)down
Atp5g3	0.560238	0.033442
Uqcr11	0.342419	0.092272
Ndufb9	0.844287	0.631917
Ndufa4	0.66027	0.162917
Cox7a2	0.86062	0.799617
Atp5g1	2.60877	0.743818
Ndufc1	1.36408	1.00333
Ndufs8	1.61012	1.19661
Cox11	1.31917	0.876966
Oxa1l	2.21816	0.984207
Atp5o	1.08158	1.04155
Atp6v0a2	0.957934	0.617037
Ndufb10	1.59874	1.1575
Ndufb6	0.354223	0.524959
Ndufa8	3.25196	1.22611
Atp5j	0.858679	1.08732
Sdhd	1.92068	0.919604
Ndufb8	1.62815	1.27744
Ndufs2	0.6311	0.097915
Ndufa3	1.2	1.2521
Ppa1	0.79505	0.393219
Cyc1	0.661523	0.132237
Atp5g2	0.880642	0.195372
Ndufv3	0.83408	0.366318
Ndufa7	1.01873	0.928619
Cox7a2l	4.87944	0.407172
Ndufa6	-17.3784	0.831127
Atp5c1	0.833293	0.836424
Ndufb5	0.942224	1.22101
Sdhb	0.877159	0.819287
Cox4i2	2.29513	1.15733
Sdhc	1.22933	1.13603
Uqcrfs1	0.741555	0.057296
Ndufab1	0.979817	0.960193
Atp12a	1.65884	0.813492
Atp4b	1.35626	0.84192
Cox5a	0.533835	0.051747
Lhpp	0.641015	0.097089
Bcs1l	0.844053	1.24029
Ndufs4	1.06961	1.29936
Ndufa1	1.17559	1.09399
Sdha	0.987783	1.143
Atp6v1e2	3.35982	0.900438
Atp5j2	0.476307	0.383292
Atp6v1c2	1.59716	0.447793
Atp5b	0.780194	0.675641
Ndufb4	1.00159	1.08153
Atp5a1	1.0481	0.836594
Uqcrc2	0.871812	0.438066
Atp5h	1.20129	0.232694
Ndufs3	0.92772	1.40948
Cox5b	1.19827		1.64247
Ndufv1	1.11529		1.57916
Atp4a	1.91466		2.01062
Ndufa5	1.23845		1.34624
Ndufb3	1.83058		1.57873
Atp6v1g3	4.4053		2.16777
Uqcrq	3.49468		1.4563
Ndufv2	2.01879		1.64317
Cox6b1	1.00977		1.43868
Cox8c	1.953		2.04533
Cox6c	1.14066		1.36577
Atp6v0d2	4.3182		2.20562
Cox4i1	1.779		1.30639
Ndufa2	1.82959		1.94632
Ndufs6	2.94806		1.82163
Ndufb2	1.20714		1.42172
Ndufs7	1.90294		2.99216
Cox8a	2.00322		2.54387
Cox7b	1.36203		2.24065
Uqcrh	1.07626		1.9595
Ndufs1	1.90097		1.80985
Atp5f1	4.56349		2.28092
Cox6a2	3.09259		3.95126
Cox6a1	1.08434		1.44462
Atp5d	1.3207		1.34982
Ndufb7	2.45753		2.75615
Ppa2	1.90927		2.886
Ndufa11	1.36421		1.78875
Ndufc2	1.58546		1.33907
Cox6b2	1.6564		2.75885
Ndufa10	1.58508		1.61803
Ndufs5	1.74979		3.89614
GDF15	1.8976		2.71598
