# Supplementary material for: ATF5‐Dependent GDF15 Expression Mediates Anesthesia‐Induced Neuroprotection Against Stroke
Source: Adv Sci (Weinh). 2025 Nov 26;13(3):e17086. doi: 10.1002/advs.202417086 (PMC12806220; doi:10.1002/advs.202417086)
Supplement: Supplementary file 8 — Supplemental Table 5 [file ADVS-13-e17086-s008.xlsx]

## Sheet: Sheet1
Gene list of Figure 5D, genes with increased expression are marked in red , decreased in blue
	log2(FC)	-log10(p value)	-log10(p value)up	-log10(p value)down
Atp5g3	0.669928	0.66837
Ndufv1	0.668579	0.464833
Uqcr11	0.515976	0.396531
Ndufb9	0.555837	0.124476
Ndufa4	0.612682	0.163866
Cox7a2	0.629935	0.300856
Ndufc1	0.424085	0.863597
Cox11	0.493716	0.163866
Oxa1l	0.510605	1.02595
Atp5o	0.493912	0.956245
Ndufv2	0.711808	0.680062
Atp6v0a2	0.433316	0.313632
Ndufb6	0.573179	0.063788
Cox6c	0.646705	0.217814
Ndufa8	0.54163	0.269056
Ndufb8	0.861878	0.69897
Ppa1	0.462744	0.830032
Cyc1	0.464493	0.820448
Ndufa2	0.460693	1.24795
Atp5g2	0.637518	0.236347
Ndufs6	0.563205	4.34e-05
Ndufv3	0.477146	0.6515
Ndufb2	0.604495	0.082284
Ndufa7	0.681765	0.999132
Ndufs7	0.483313	0.372942
Ndufs3	0.67244	0.999566
Cox7a2l	0.654325	0.464833
Cox8a	0.446272	1.05998
Atp5c1	0.49724	0.163866
Ndufb5	0.503561	0.163866
Cox7b	0.365932	0.274252
Sdhb	0.495605	0.0826
Uqcrh	0.63523	0.053695
Cox4i2	0.629389	0.049003
Ndufs1	0.585959	0.001305
Atp5f1	0.397307	0.215739
Sdhc	0.492667	0.099961
Cox6a2	0.374767	0.274333
Uqcrfs1	0.374864	0
Cox6a1	0.514352	0.079042
Ndufab1	0.382726	0.052713
Atp5d	0.424904	0.175029
Atp12a	-0.57789	0.464833
Atp4b	0.505166	0.140321
Cox5a	0.286119	0.358526
Lhpp	0.260571	0.416235
Ndufs4	0.52871	0
Sdha	1.04608	0.806041
Atp6v1e2	0.648732	0.111091
Atp5j2	0.572923	0.010684
Atp6v1c2	0.741133	0.321209
Atp5b	-0.10637	0.799971
Ndufb4	0.787315	0.464833
Atp5a1	0.594183	0.010372
Uqcrc2	0.473376	0.052713
Ndufc2	0.512908	0.313632
Cox6b2	1.70841	1.23284
Atp5h	0.569361	0.018499
Ndufa10	0.476009	0.124881
Ndufs5	0.445461	0.160711
Cox5b	0.719023	1.41117
Atp5g1	0.23618	1.66555
Ndufa5	0.898362	1.54363
Ndufs8	0.158716	1.57187
Ndufb3	0.791853	1.46471
Atp6v1g3	-0.25282	1.54363
Uqcrq	0.070445	3.39794
Cox6b1	-0.1065	4
Cox8c	0.431931	1.49894
Atp5j	-0.09406	3.52288
Sdhd	0.834117	2.74473
Ndufs2	0.407218	1.98716
Atp6v0d2	0.965495	4
Cox4i1	0.754927	1.73049
Ndufa6	0.800607	1.50585
Bcs1l	0.056793	1.54363
Atp4a	1.46447		1.54363
Ndufb10	1.08043		2.85387
Ndufb7	1.31924		1.47496
Ndufa1	1.66691		1.54363
Ppa2	1.34616		1.33442
Ndufa11	1.74676		2.08619
Ndufa3	-4.34156			1.54363
