# Supplementary material for: ATF5‐Dependent GDF15 Expression Mediates Anesthesia‐Induced Neuroprotection Against Stroke
Source: Adv Sci (Weinh). 2025 Nov 26;13(3):e17086. doi: 10.1002/advs.202417086 (PMC12806220; doi:10.1002/advs.202417086)
Supplement: Supplementary file 9 — Supplemental Table 6 [file ADVS-13-e17086-s006.xlsx]

## Sheet: Sheet1
Gene list of Figure 5F, genes with increased expression are marked in red
	log2(FC)	-log10(p value)	-log10(p value)up	-log10(p value)down
Atp5g3	0.205682	0.201626
Cox5b	0.514909	0.201626
Ndufv1	0.700487	0.093035
Uqcr11	0.711814	0.100833
Ndufb9	0.758317	0.148548
Ndufa4	-0.7199	0.201626
Cox7a2	0.118025	0.175297
Atp5g1	-0.09107	0.201626
Ndufa5	0.604947	0.01125
Ndufc1	0.275969	0.066969
Ndufs8	0.12693	0.322383
Cox11	1.07547	1.14361
Ndufb3	0.94926	0.772716
Atp6v1g3	0.886797	0.528349
Uqcrq	0.521618	0.064075
Oxa1l	0.551928	4.34e-08
Atp5o	0.529285	0.041465
Ndufv2	0.492985	0.103287
Atp6v0a2	0.595927	0.01484
Ndufb10	0.399943	0.174029
Cox6b1	0.663126	0.082856
Cox8c	0.913515	1.002
Ndufb6	1.28153	0.640924
Cox6c	1.4039	0.730482
Ndufa8	1.32099	0.999441
Atp5j	1.14921	0.542587
Sdhd	1.02504	0.975041
Ndufb8	0.792549	0.354755
Ndufs2	0.785302	0.247563
Ndufa3	0.704433	0.208743
Atp6v0d2	0.845715	0.496474
Ppa1	0.92508	0.576765
Cyc1	0.791178	0.287532
Cox4i1	0.703574	0.171807
Ndufa2	1.13214	1.18231
Atp5g2	1.02167	0.844968
Ndufs6	0.701263	0.146902
Ndufv3	0.977022	1.04415
Ndufb2	0.922875	0.760815
Ndufa7	0.796664	0.447166
Ndufs7	0.856494	0.678691
Ndufs3	0.778155	0.306851
Cox7a2l	0.656503	0.105291
Cox8a	0.815641	0.410362
Ndufa6	0.926982	0.80458
Atp5c1	0.461922	0.318893
Ndufb5	0.601197	0.39794
Cox7b	0.74452	0.195999
Sdhb	1.04509	1.17636
Uqcrh	1.09449	0.855449
Cox4i2	0.89409	0.789194
Ndufs1	0.90168	0.941954
Atp5f1	0.76745	0.400848
Sdhc	0.829234	0.591035
Cox6a2	4.29869	1.24336
Atp5d	0.618642	0.019219
Atp12a	0.953163	0.81334
Atp4b	0.907222	0.570398
Cox5a	1.12058	0.570597
Lhpp	0.866828	0.671486
Bcs1l	0.568968	0.015328
Ndufs4	0.748082	0.240727
Ndufb7	0.935191	0.685752
Ndufa1	0.91718	0.464833
Sdha	1.0654	0.404003
Atp6v1e2	1.0716	0.77738
Atp5j2	0.698307	0.071164
Ppa2	0.766329	0.418419
Atp6v1c2	1.06355	0.79731
Atp5b	0.797173	0.141677
Ndufb4	1.0481	0.448251
Atp5a1	0.899389	0.409031
Ndufa11	0.936077	0.640924
Uqcrc2	0.93379	0.624756
Ndufc2	1.12153	1.20728
Cox6b2	0.710684	0.135414
Atp5h	0.85861	0.389305
Ndufa10	0.808822	0.531472
Ndufs5	1.05405	1.16218
GDF15	1.17427	0.54409
Atp4a	1.20108		2.91322
Uqcrfs1	2.44378		3.23842
Cox6a1	3.54852		1.61396
Ndufab1	1.05754		1.36238
