# Supplementary material for: ATF5‐Dependent GDF15 Expression Mediates Anesthesia‐Induced Neuroprotection Against Stroke
Source: Adv Sci (Weinh). 2025 Nov 26;13(3):e17086. doi: 10.1002/advs.202417086 (PMC12806220; doi:10.1002/advs.202417086)
Supplement: Supplementary file 10 — Supplemental Table 7 [file ADVS-13-e17086-s010.xlsx]

## Sheet: Sheet1
Overlapping genes with increased expression after sevoflurane exposure or ATF5 overexpression
Ndufv1
Ndufa2
Ndufb2
Cox8a
Uqcrh
Ndufs1
Atp5d
Ndufa11
Ndufc2
Ndufa10
Ndufs5
